# Supplementary material for: Nationwide Monitoring and Hepatic Mixture Risk Assessment of PFASs in Korean Drinking Water Using Relative Potency Factors
Source: Toxics. 2026 Jun 30;14(7):577. doi: 10.3390/toxics14070577 (PMC13417505; doi:10.3390/toxics14070577)
Supplement: Supplementary file 1 [file toxics-14-00577-s001.zip]

Archive with 1 entries (1 files):
- toxics-4372187-supplementary.pdf
